# Supplementary material for: A GoldenBraid-Compatible Virus-Based Vector System for Transient Expression of Heterologous Proteins in Plants
Source: Viruses. 2022 May 20;14(5):1099. doi: 10.3390/v14051099 (PMC9146717; doi:10.3390/v14051099)
Supplement: Supplementary file 1 [file viruses-14-01099-s001.zip]

Archive with 1 entries (1 files):
- viruses-1675926-supplementary.pdf
